# Supplementary material for: Development, Application, and Performance of Artificial Intelligence in Cephalometric Landmark Identification and Diagnosis: A Systematic Review
Source: Healthcare (Basel). 2022 Dec 5;10(12):2454. doi: 10.3390/healthcare10122454 (PMC9778374; doi:10.3390/healthcare10122454)
Supplement: Supplementary file 1 [file healthcare-10-02454-s001.zip]

Archive with 1 entries (1 files):
- healthcare-2024687-supplementary.pdf
